# Supplementary material for: Global, regional and national burden of non-Hodgkin lymphoma from 1990 to 2017: estimates from global burden of disease study in 2017
Source: Ann Med. 2022 Feb 23;54(1):633–45. doi: 10.1080/07853890.2022.2039957 (PMC8881079; doi:10.1080/07853890.2022.2039957)
Supplement: Supplemental Material [file IANN_A_2039957_SM4234.zip]

Archive with 4 entries (4 files):
- suppl_data/TableS1.xlsx
- suppl_data/TableS2.xlsx
- suppl_data/TableS3.xlsx
- suppl_data/TableS4.xlsx
