# Supplementary material for: Global, regional and national burden of non-Hodgkin lymphoma from 1990 to 2017: estimates from global burden of disease study in 2017
Source: Ann Med. 2022 Feb 23;54(1):633–45. doi: 10.1080/07853890.2022.2039957 (PMC8881079; doi:10.1080/07853890.2022.2039957)
Supplement: Supplemental Material [file IANN_A_2039957_SM4234.zip › suppl_data/TableS1.xlsx]

## Sheet: Incidence_2017
measure_name	region	val
Incidence	iraq	1.49486
Incidence	kyrgyzstan	1.6752
Incidence	bangladesh	1.70935
Incidence	democratic republic of the congo	1.92231
Incidence	nepal	2.05269
Incidence	turkmenistan	2.1201
Incidence	guatemala	2.12396
Incidence	kiribati	2.12905
Incidence	central african republic	2.25658
Incidence	yemen	2.26136
Incidence	nicaragua	2.35234
Incidence	syria	2.36906
Incidence	niger	2.40462
Incidence	south africa	2.41031
Incidence	bhutan	2.41457
Incidence	sudan	2.43504
Incidence	mongolia	2.49064
Incidence	kazakhstan	2.50611
Incidence	solomon islands	2.51964
Incidence	belize	2.52613
Incidence	egypt	2.53714
Incidence	guyana	2.55129
Incidence	mali	2.56412
Incidence	angola	2.59321
Incidence	india	2.6063
Incidence	dominican republic	2.60722
Incidence	fiji	2.62159
Incidence	togo	2.65049
Incidence	honduras	2.6734
Incidence	thailand	2.67797
Incidence	palestine	2.69442
Incidence	north korea	2.72652
Incidence	liberia	2.76983
Incidence	guinea	2.80561
Incidence	republic of congo	2.85396
Incidence	botswana	2.86644
Incidence	chad	2.89333
Incidence	papua new guinea	2.91201
Incidence	armenia	2.94999
Incidence	tajikistan	2.95504
Incidence	gabon	2.96929
Incidence	maldives	2.99622
Incidence	azerbaijan	3.01737
Incidence	micronesia	3.03862
Incidence	mauritius	3.06276
Incidence	senegal	3.09408
Incidence	sierra leone	3.09838
Incidence	benin	3.10714
Incidence	equatorial guinea	3.12203
Incidence	burkina faso	3.12472
Incidence	albania	3.14821
Incidence	paraguay	3.15235
Incidence	el salvador	3.15408
Incidence	lesotho	3.18261
Incidence	philippines	3.21271
Incidence	cambodia	3.22331
Incidence	indonesia	3.2295
Incidence	cape verde	3.23912
Incidence	timor-leste	3.24382
Incidence	mauritania	3.29194
Incidence	afghanistan	3.29234
Incidence	american samoa	3.30593
Incidence	uzbekistan	3.37362
Incidence	swaziland	3.38334
Incidence	laos	3.40753
Incidence	nigeria	3.45525
Incidence	sao tome and principe	3.4906
Incidence	sri lanka	3.50668
Incidence	iran	3.54111
Incidence	panama	3.57461
Incidence	bahrain	3.58587
Incidence	kenya	3.62214
Incidence	guinea-bissau	3.65894
Incidence	macedonia	3.74628
Incidence	brazil	3.78571
Incidence	vanuatu	3.79571
Incidence	mexico	3.8208
Incidence	myanmar	3.84844
Incidence	cameroon	3.88771
Incidence	marshall islands	3.89269
Incidence	northern mariana islands	3.93554
Incidence	venezuela	4.11726
Incidence	colombia	4.15796
Incidence	bosnia and herzegovina	4.22793
Incidence	suriname	4.23493
Incidence	mozambique	4.23744
Incidence	madagascar	4.4389
Incidence	vietnam	4.45199
Incidence	china	4.47129
Incidence	georgia	4.49169
Incidence	greenland	4.50232
Incidence	moldova	4.57398
Incidence	haiti	4.58907
Incidence	algeria	4.59359
Incidence	montenegro	4.67985
Incidence	namibia	4.7596
Incidence	gambia	4.77613
Incidence	peru	4.78426
Incidence	samoa	4.78585
Incidence	trinidad and tobago	4.87314
Incidence	antigua and barbuda	4.96783
Incidence	argentina	4.97019
Incidence	turkey	4.97073
Incidence	burundi	5.04119
Incidence	ghana	5.08023
Incidence	malaysia	5.1324
Incidence	qatar	5.20689
Incidence	ecuador	5.2906
Incidence	kuwait	5.354
Incidence	rwanda	5.36068
Incidence	comoros	5.3887
Incidence	ivory coast	5.42505
Incidence	united arab emirates	5.50357
Incidence	singapore	5.57352
Incidence	bahamas	5.66795
Incidence	jordan	5.70602
Incidence	belarus	5.73373
Incidence	somalia	5.79706
Incidence	ethiopia	5.80964
Incidence	tonga	5.85912
Incidence	guam	5.86281
Incidence	bolivia	5.90887
Incidence	tunisia	5.91612
Incidence	morocco	5.93173
Incidence	tanzania	5.94222
Incidence	ukraine	5.97538
Incidence	romania	6.01661
Incidence	south sudan	6.11288
Incidence	chile	6.15772
Incidence	djibouti	6.17939
Incidence	russia	6.19609
Incidence	south korea	6.27505
Incidence	zambia	6.29162
Incidence	serbia	6.31655
Incidence	saint lucia	6.41708
Incidence	cuba	6.46691
Incidence	bulgaria	6.47722
Incidence	poland	6.81125
Incidence	greece	6.99538
Incidence	pakistan	7.12633
Incidence	jamaica	7.20629
Incidence	hungary	7.21389
Incidence	costa rica	7.26401
Incidence	latvia	7.27482
Incidence	eritrea	7.3217
Incidence	seychelles	7.48216
Incidence	lithuania	7.49881
Incidence	zimbabwe	7.51596
Incidence	oman	7.63801
Incidence	puerto rico	7.79078
Incidence	uruguay	8.01215
Incidence	barbados	8.12281
Incidence	saint vincent and the grenadines	8.1779
Incidence	virgin islands, u.s.	8.24323
Incidence	bermuda	8.53815
Incidence	saudi arabia	8.57945
Incidence	dominica	8.58759
Incidence	grenada	8.59263
Incidence	uganda	8.7681
Incidence	libya	9.06443
Incidence	japan	9.30417
Incidence	czech republic	9.38523
Incidence	estonia	9.5031
Incidence	croatia	9.66201
Incidence	taiwan	9.70026
Incidence	brunei	10.7823
Incidence	slovakia	10.8349
Incidence	austria	10.8397
Incidence	portugal	10.944
Incidence	france	10.965
Incidence	cyprus	10.9834
Incidence	sweden	11.349
Incidence	spain	11.4708
Incidence	israel	11.5504
Incidence	belgium	11.6524
Incidence	switzerland	11.7866
Incidence	malta	12.0243
Incidence	iceland	12.933
Incidence	germany	12.9942
Incidence	malawi	13.0861
Incidence	italy	13.4589
Incidence	denmark	13.5447
Incidence	slovenia	14.1642
Incidence	norway	14.2477
Incidence	luxembourg	14.5202
Incidence	andorra	14.6333
Incidence	ireland	14.6707
Incidence	finland	15.1132
Incidence	netherlands	15.1979
Incidence	uk	15.2012
Incidence	usa	15.2082
Incidence	canada	15.6367
Incidence	new zealand	15.7268
Incidence	australia	15.9506
Incidence	lebanon	23.3462
Incidence	western sahara	NA
