# Supplementary material for: Global, regional and national burden of non-Hodgkin lymphoma from 1990 to 2017: estimates from global burden of disease study in 2017
Source: Ann Med. 2022 Feb 23;54(1):633–45. doi: 10.1080/07853890.2022.2039957 (PMC8881079; doi:10.1080/07853890.2022.2039957)
Supplement: Supplemental Material [file IANN_A_2039957_SM4234.zip › suppl_data/TableS2.xlsx]

## Sheet: Incidence_1990_2017_country
measure_name	region	val	lower	upper
Incidence	lebanon	174.03	121.4	241.23
Incidence	syria	-16.04	-35.19	5.83
Incidence	vanuatu	16.17	-12.04	51.6
Incidence	italy	42.92	25.71	61.39
Incidence	cambodia	-1.12	-24.26	31.42
Incidence	sierra leone	-4.49	-24.06	26.48
Incidence	madagascar	-24.87	-42.63	-2.51
Incidence	finland	50.47	36.13	67.47
Incidence	angola	-15.12	-40.38	19.35
Incidence	mongolia	-19.33	-31.55	-5.95
Incidence	tanzania	-4.48	-28.28	38.34
Incidence	liberia	-22.45	-38.83	-0.26
Incidence	serbia	57.78	39.13	80.37
Incidence	barbados	17.42	3.58	32.13
Incidence	croatia	81.13	61.26	102.59
Incidence	indonesia	17.54	4.96	32.05
Incidence	comoros	-20.63	-41.56	3.31
Incidence	cape verde	54.31	23.33	90.3
Incidence	canada	31.13	16.78	45.99
Incidence	thailand	-5.28	-19.38	14.73
Incidence	papua new guinea	6.16	-11.68	28.68
Incidence	china	103.87	86.07	122.73
Incidence	bhutan	13.96	-19.2	55.16
Incidence	haiti	-14.85	-37.37	14.86
Incidence	ecuador	73.48	55.39	93.2
Incidence	singapore	64.86	45.4	88.93
Incidence	bermuda	7.03	-8.41	24.95
Incidence	india	40.2	22.58	55.41
Incidence	zimbabwe	60.7	32.46	98.17
Incidence	virgin islands, u.s.	45.9	24.29	70.56
Incidence	greece	66.19	47.06	89.76
Incidence	usa	3.94	0.13	8.3
Incidence	czech republic	46.08	30.49	64.11
Incidence	yemen	1.62	-29.27	59.61
Incidence	moldova	34.64	18.42	52.72
Incidence	paraguay	48.1	20.86	84.87
Incidence	netherlands	38.66	24.37	55.24
Incidence	niger	-23.52	-41.02	-0.94
Incidence	kiribati	12.25	-7.36	33.6
Incidence	maldives	-9.13	-47.2	32.53
Incidence	timor-leste	16.43	-19.85	62.13
Incidence	rwanda	-31.25	-54.23	2.04
Incidence	georgia	147.17	115.91	185.68
Incidence	estonia	132.42	94.97	172.3
Incidence	tonga	18.38	-3.74	45.47
Incidence	australia	28.38	12.74	44
Incidence	austria	69.67	51.56	90.25
Incidence	lesotho	33.35	-2.98	85.23
Incidence	ukraine	117.04	90.5	151.8
Incidence	dominican republic	50.63	24.58	81.88
Incidence	brunei	49.59	28.62	74.21
Incidence	gambia	16.72	-6.84	44.48
Incidence	trinidad and tobago	-0.31	-18.91	23.29
Incidence	equatorial guinea	6.4	-49.89	67
Incidence	namibia	7.75	-15.75	37.2
Incidence	south sudan	-7	-36.64	50.38
Incidence	algeria	26.15	8.76	48.4
Incidence	japan	66.17	53.64	79.68
Incidence	sweden	24.45	13.92	35.84
Incidence	albania	55.98	24.23	90.54
Incidence	new zealand	31.28	15.7	47.78
Incidence	grenada	-22.41	-30.66	-14.04
Incidence	fiji	48.41	18.97	87.3
Incidence	tajikistan	14.4	-0.62	32.02
Incidence	nicaragua	28.02	8.59	49.98
Incidence	montenegro	45.35	25.71	65.7
Incidence	tunisia	31.98	3.19	71.71
Incidence	laos	-8.46	-33.92	29.58
Incidence	france	42.94	25.58	59.99
Incidence	libya	49.25	18.07	103.84
Incidence	el salvador	93.74	59.91	140.02
Incidence	slovakia	124.05	95.75	157.99
Incidence	uganda	4.74	-15.12	29.98
Incidence	belize	26.82	10.68	44.56
Incidence	samoa	5.8	-15.22	29.7
Incidence	djibouti	-7.32	-34.46	33.97
Incidence	togo	-11.24	-28.76	10.69
Incidence	south africa	9.15	-0.8	19.64
Incidence	luxembourg	88.64	60	124.51
Incidence	bosnia and herzegovina	124.56	97.55	154.13
Incidence	malawi	-1.13	-30.62	84.08
Incidence	peru	24.88	6.6	48.06
Incidence	oman	39.4	3.36	87.08
Incidence	mali	-3.46	-30.96	31.04
Incidence	spain	59.96	40.6	79.27
Incidence	central african republic	-17.43	-32.61	6.98
Incidence	poland	105.9	88.17	125.01
Incidence	iceland	57.91	39.42	79.85
Incidence	chile	53.3	35.29	74.79
Incidence	nepal	23.74	-12.42	59.79
Incidence	marshall islands	23.66	1.17	52.38
Incidence	myanmar	-1.68	-27.22	31.9
Incidence	suriname	6.8	-7.84	22.74
Incidence	argentina	20.27	7.44	34.72
Incidence	belgium	57.94	39.69	78.45
Incidence	latvia	128.85	94.59	166.01
Incidence	jamaica	72.41	39.65	124.97
Incidence	philippines	45.47	26.73	68.87
Incidence	armenia	63.08	41.7	88.09
Incidence	iraq	-61.35	-69.79	-49.86
Incidence	antigua and barbuda	17.77	5.26	32.67
Incidence	greenland	-26.49	-38.43	-13.72
Incidence	afghanistan	-9.6	-35.48	71.62
Incidence	nigeria	3.77	-29.08	62.05
Incidence	panama	15.63	4.05	28.36
Incidence	venezuela	5.87	-10.29	26.19
Incidence	andorra	37.81	7.49	75.33
Incidence	portugal	114.68	85.04	145.05
Incidence	northern mariana islands	53.01	23.46	88.43
Incidence	kyrgyzstan	-12.87	-25.71	-0.53
Incidence	malta	104	82.31	130.07
Incidence	denmark	50.07	32.49	68.17
Incidence	slovenia	132.49	105.67	160.17
Incidence	senegal	-2.04	-21.89	20.96
Incidence	kazakhstan	-25.54	-33.56	-16.63
Incidence	hungary	39.61	25.65	55.83
Incidence	guatemala	56.32	39.29	75.02
Incidence	brazil	23.14	18.45	27.74
Incidence	vietnam	13.02	-7.22	38.26
Incidence	solomon islands	3.45	-16.33	29.99
Incidence	ghana	-22.78	-38.39	-0.92
Incidence	romania	99.49	79.05	121.37
Incidence	malaysia	47.01	20.23	94.35
Incidence	benin	-1.55	-23.04	25.46
Incidence	north korea	9.3	-16.1	43.45
Incidence	somalia	-6.29	-43.72	73.93
Incidence	cameroon	-7.83	-26.39	11.83
Incidence	chad	10.55	-10.51	35.94
Incidence	cyprus	59.12	30.8	86.81
Incidence	bahrain	5.16	-14.96	23.8
Incidence	zambia	-25.49	-40.98	-0.38
Incidence	bolivia	11.27	-18.8	43.21
Incidence	cuba	11.85	-1.02	27.12
Incidence	seychelles	99.78	75.39	124.45
Incidence	switzerland	-0.31	-14.87	14.19
Incidence	kenya	22.88	6.75	38.09
Incidence	morocco	26.71	-0.08	61.23
Incidence	mauritius	96.53	75.26	118.63
Incidence	bahamas	12.3	-0.23	25.94
Incidence	burundi	-33.34	-51.19	-7.47
Incidence	bangladesh	-10.63	-33.08	13.19
Incidence	mexico	51.3	45.25	59.8
Incidence	saint lucia	-4.53	-13.38	5.74
Incidence	puerto rico	30.82	16.75	45.8
Incidence	micronesia	6.98	-19.97	41.66
Incidence	germany	73.72	50.98	99.1
Incidence	republic of congo	-12.19	-36.15	14.48
Incidence	eritrea	-3.16	-35.77	53.02
Incidence	sri lanka	77.12	42.48	116.44
Incidence	qatar	15.59	-16.07	50.95
Incidence	turkmenistan	61.25	40.86	84
Incidence	south korea	169.07	136.21	203.42
Incidence	ivory coast	10.68	-12.68	38.9
Incidence	ireland	90.16	65.31	115.55
Incidence	uk	43.71	38.56	48.98
Incidence	turkey	15.83	-7.77	44.18
Incidence	israel	64.63	48.47	81.87
Incidence	jordan	3.05	-25.97	34.79
Incidence	ethiopia	-27.21	-56.47	18.03
Incidence	palestine	-10.43	-33.55	17.01
Incidence	bulgaria	110.19	87.47	137.16
Incidence	uruguay	43.09	25.54	62.39
Incidence	guinea-bissau	-9.31	-27.81	15.36
Incidence	colombia	15.49	1.57	30.1
Incidence	burkina faso	-6.02	-28.02	20.5
Incidence	sudan	-1.09	-27.58	28.68
Incidence	sao tome and principe	17.68	-7.41	48.79
Incidence	costa rica	37.04	21.59	56.33
Incidence	lithuania	136.18	108.25	165.21
Incidence	azerbaijan	78.37	46.58	114.23
Incidence	taiwan	127.15	106.06	150.01
Incidence	swaziland	5.82	-20.85	39.74
Incidence	botswana	12.88	-12.43	47.77
Incidence	guyana	7.56	-6.65	22.59
Incidence	russia	61.24	47.21	76.98
Incidence	gabon	-9.36	-27.01	11.56
Incidence	american samoa	44.2	18.23	75.47
Incidence	dominica	32.1	18.57	47.21
Incidence	mauritania	-2.12	-25.56	25.76
Incidence	egypt	38.33	13.68	69.22
Incidence	iran	85.34	54.31	115.14
Incidence	guinea	-1.78	-19.25	21.23
Incidence	united arab emirates	28.84	-9.93	81.33
Incidence	belarus	129.65	102.36	160.95
Incidence	pakistan	30.59	5.46	63.28
Incidence	honduras	36.11	2.44	71.45
Incidence	saudi arabia	113.68	56.44	233.76
Incidence	uzbekistan	49.72	25.26	82.81
Incidence	democratic republic of the congo	-18.11	-38.13	7.38
Incidence	mozambique	6.11	-17.5	42.01
Incidence	macedonia	50.72	31.04	72.65
Incidence	saint vincent and the grenadines	17.65	4.88	32.4
Incidence	guam	18.92	-5.27	47.63
Incidence	norway	47.98	33.91	61.89
Incidence	kuwait	12.73	-4.47	29.85
Incidence	western sahara	NA	NA	NA
