# Supplementary material for: Global, regional and national burden of non-Hodgkin lymphoma from 1990 to 2017: estimates from global burden of disease study in 2017
Source: Ann Med. 2022 Feb 23;54(1):633–45. doi: 10.1080/07853890.2022.2039957 (PMC8881079; doi:10.1080/07853890.2022.2039957)
Supplement: Supplemental Material [file IANN_A_2039957_SM4234.zip › suppl_data/TableS3.xlsx]

## Sheet: Death_2017_country
measure_name	region	val	lower	upper
Deaths	paraguay	2.67	2.27	3.16
Deaths	luxembourg	3.86	3.37	4.44
Deaths	mali	2.22	1.68	2.69
Deaths	bangladesh	1.53	1.28	1.8
Deaths	rwanda	5.05	4.04	6.11
Deaths	malta	4.02	3.72	4.33
Deaths	seychelles	5.18	4.73	5.65
Deaths	south sudan	5.78	4.24	7.92
Deaths	bhutan	2.23	1.51	2.81
Deaths	mauritania	2.9	2.22	3.77
Deaths	grenada	6.63	6.11	7.21
Deaths	myanmar	3.51	2.97	4.09
Deaths	brunei	6.58	5.92	7.29
Deaths	somalia	5.56	3.77	7.56
Deaths	maldives	1.96	1.71	2.2
Deaths	netherlands	4.35	4.07	4.65
Deaths	niger	2.2	1.59	2.77
Deaths	ukraine	2.58	2.37	2.79
Deaths	philippines	2.68	2.35	3.03
Deaths	japan	3.29	3.15	3.44
Deaths	tajikistan	2.22	1.99	2.45
Deaths	algeria	3.41	2.99	3.84
Deaths	jamaica	5	4.18	6.14
Deaths	turkmenistan	1.52	1.37	1.68
Deaths	tanzania	5.44	4.36	6.54
Deaths	sri lanka	2.18	1.82	2.58
Deaths	uganda	8.24	6.95	9.68
Deaths	norway	4.03	3.79	4.23
Deaths	guyana	2.12	1.87	2.39
Deaths	south korea	2.5	2.26	2.72
Deaths	pakistan	6.45	5.11	7.67
Deaths	bahrain	2.38	2.1	2.66
Deaths	senegal	2.9	2.34	3.5
Deaths	haiti	4.35	3.11	5.96
Deaths	albania	1.52	1.25	1.81
Deaths	uzbekistan	2.1	1.88	2.33
Deaths	thailand	1.64	1.46	1.86
Deaths	zambia	5.93	5.08	6.91
Deaths	portugal	3.78	3.45	4.12
Deaths	bosnia and herzegovina	2.22	2.04	2.43
Deaths	nigeria	3	2.24	4
Deaths	india	2.39	2.26	2.53
Deaths	egypt	1.86	1.53	2.31
Deaths	sierra leone	2.87	2.34	3.5
Deaths	singapore	2.14	1.93	2.35
Deaths	timor-leste	2.99	1.95	3.88
Deaths	suriname	3.43	3.05	3.82
Deaths	angola	2.48	1.89	3.07
Deaths	uk	4.39	4.29	4.48
Deaths	togo	2.46	2.01	2.96
Deaths	bulgaria	2.22	2.05	2.38
Deaths	lesotho	3.19	2.49	3.96
Deaths	kuwait	2.67	2.39	2.96
Deaths	sweden	3.83	3.59	4.05
Deaths	andorra	4.17	3.15	5.11
Deaths	iran	2.03	1.92	2.17
Deaths	south africa	2.21	2.03	2.37
Deaths	fiji	2.28	1.98	2.59
Deaths	vietnam	3.37	2.92	3.96
Deaths	spain	3.1	2.88	3.31
Deaths	sao tome and principe	3.07	2.57	3.68
Deaths	czech republic	3.1	2.88	3.33
Deaths	nepal	1.99	1.52	2.52
Deaths	new zealand	4.8	4.49	5.16
Deaths	iraq	1.26	1.14	1.38
Deaths	trinidad and tobago	3.25	2.67	3.93
Deaths	saint lucia	4.57	4.2	4.96
Deaths	central african republic	2.2	1.55	3.01
Deaths	lebanon	9.02	8.01	10.22
Deaths	switzerland	3.47	3.16	3.78
Deaths	croatia	3.54	3.28	3.79
Deaths	namibia	4.43	3.75	5.19
Deaths	libya	5.72	4.8	6.65
Deaths	saint vincent and the grenadines	6.28	5.77	6.89
Deaths	swaziland	3.33	2.58	4.44
Deaths	jordan	3.78	3.25	4.39
Deaths	botswana	2.72	2.27	3.26
Deaths	bolivia	5.49	4.37	6.69
Deaths	ecuador	4.07	3.7	4.5
Deaths	equatorial guinea	2.82	1.68	4.05
Deaths	china	2.18	2.08	2.29
Deaths	kiribati	2.04	1.74	2.34
Deaths	north korea	2.17	1.76	2.72
Deaths	argentina	3.52	3.17	3.93
Deaths	micronesia	2.76	2.13	3.58
Deaths	taiwan	3.59	3.36	3.82
Deaths	montenegro	1.92	1.72	2.14
Deaths	zimbabwe	7.1	6.02	8.28
Deaths	usa	4.71	4.59	4.85
Deaths	hungary	3.11	2.91	3.32
Deaths	austria	3.7	3.44	3.97
Deaths	marshall islands	3.49	2.63	4.4
Deaths	australia	4.56	4.08	5
Deaths	chile	3.48	3.12	3.9
Deaths	tonga	5.12	4.27	6.05
Deaths	poland	3.09	2.9	3.29
Deaths	morocco	4.78	3.96	5.65
Deaths	american samoa	2.47	2.21	2.72
Deaths	papua new guinea	2.63	2.03	3.87
Deaths	benin	2.85	2.31	3.59
Deaths	comoros	5.06	4.01	6.31
Deaths	gabon	2.81	2.17	3.35
Deaths	canada	5.02	4.64	5.41
Deaths	germany	3.7	3.32	4.11
Deaths	slovakia	3.51	3.18	3.85
Deaths	uruguay	5.29	4.7	5.91
Deaths	greenland	3.64	3.28	4.02
Deaths	romania	2.46	2.3	2.63
Deaths	burkina faso	2.77	2.32	3.31
Deaths	indonesia	2.91	2.64	3.26
Deaths	macedonia	1.75	1.54	1.95
Deaths	chad	2.67	2.07	3.32
Deaths	finland	4.59	4.27	4.93
Deaths	belgium	3.76	3.45	4.1
Deaths	cape verde	2.5	2.24	2.74
Deaths	colombia	2.77	2.47	3.07
Deaths	oman	4.38	3.6	5.28
Deaths	solomon islands	2.35	1.71	2.96
Deaths	vanuatu	3.62	1.92	5.53
Deaths	sudan	2.21	1.61	2.82
Deaths	honduras	2.29	1.81	2.8
Deaths	malaysia	3.46	2.96	4.18
Deaths	costa rica	4.47	4.07	4.92
Deaths	virgin islands, u.s.	4.8	4.19	5.4
Deaths	denmark	3.72	3.42	4.03
Deaths	saudi arabia	4.92	4.25	5.79
Deaths	syria	1.65	1.4	1.96
Deaths	cameroon	3.62	2.83	4.61
Deaths	peru	3.6	3.08	4.13
Deaths	northern mariana islands	2.2	1.95	2.47
Deaths	cambodia	3.02	2.44	3.6
Deaths	kenya	3.33	2.73	4.1
Deaths	burundi	4.88	3.82	6.04
Deaths	armenia	1.7	1.59	1.82
Deaths	democratic republic of the congo	1.86	1.15	2.6
Deaths	serbia	2.96	2.71	3.23
Deaths	slovenia	4.07	3.75	4.42
Deaths	tunisia	3.82	3.1	4.64
Deaths	malawi	11.79	9.65	14.02
Deaths	mexico	2.69	2.6	2.82
Deaths	palestine	2.22	1.99	2.49
Deaths	guam	3.63	3.24	4.04
Deaths	laos	3.18	2.58	3.86
Deaths	azerbaijan	1.85	1.54	2.18
Deaths	guatemala	1.83	1.65	2.01
Deaths	france	3.77	3.49	4.1
Deaths	republic of congo	2.75	2.15	3.41
Deaths	belarus	2.33	2.09	2.57
Deaths	ivory coast	5.03	4.05	6.05
Deaths	samoa	4.31	3.56	5.11
Deaths	guinea	2.62	2.19	3.23
Deaths	united arab emirates	3.56	2.15	6.06
Deaths	antigua and barbuda	3.1	2.85	3.36
Deaths	georgia	2.74	2.53	2.99
Deaths	cuba	3.45	3.09	3.87
Deaths	bermuda	3.66	3.33	4.04
Deaths	greece	2.14	1.99	2.3
Deaths	puerto rico	3.49	3.2	3.81
Deaths	iceland	3.24	2.99	3.5
Deaths	el salvador	2.31	1.93	2.77
Deaths	nicaragua	1.76	1.56	2
Deaths	mauritius	1.81	1.66	1.96
Deaths	turkey	2.75	2.47	3.06
Deaths	ethiopia	5.59	3.99	6.73
Deaths	afghanistan	3.1	2.17	4.51
Deaths	guinea-bissau	3.36	2.47	4.43
Deaths	ghana	4.6	3.94	5.41
Deaths	kyrgyzstan	1.22	1.12	1.33
Deaths	bahamas	3.73	3.39	4.06
Deaths	barbados	4.9	4.46	5.36
Deaths	estonia	3.13	2.73	3.55
Deaths	qatar	2.69	2.16	3.25
Deaths	dominica	6.12	5.63	6.61
Deaths	gambia	4.47	3.77	5.3
Deaths	panama	2.38	2.18	2.57
Deaths	belize	1.99	1.84	2.15
Deaths	ireland	4.26	3.83	4.72
Deaths	kazakhstan	1.41	1.3	1.55
Deaths	brazil	2.75	2.67	2.82
Deaths	cyprus	3.85	3.43	4.33
Deaths	moldova	2.41	2.24	2.59
Deaths	mongolia	2.09	1.82	2.37
Deaths	israel	5.25	4.85	5.67
Deaths	italy	3.73	3.43	4.04
Deaths	liberia	2.6	1.96	3.31
Deaths	yemen	2.08	1.44	2.93
Deaths	latvia	2.84	2.52	3.2
Deaths	djibouti	5.81	4.21	7.8
Deaths	venezuela	2.75	2.37	3.2
Deaths	madagascar	4.22	3.26	5.17
Deaths	russia	2.59	2.53	2.63
Deaths	lithuania	2.77	2.55	2.99
Deaths	eritrea	6.83	5	8.78
Deaths	dominican republic	1.96	1.64	2.33
Deaths	mozambique	4.42	3.65	5.45
Deaths	western sahara	NA	NA	NA
