# Supplementary material for: Global, regional and national burden of non-Hodgkin lymphoma from 1990 to 2017: estimates from global burden of disease study in 2017
Source: Ann Med. 2022 Feb 23;54(1):633–45. doi: 10.1080/07853890.2022.2039957 (PMC8881079; doi:10.1080/07853890.2022.2039957)
Supplement: Supplemental Material [file IANN_A_2039957_SM4234.zip › suppl_data/TableS4.xlsx]

## Sheet: Death_1990_2017_country
measure_name	region	val	lower	upper
Deaths	iraq	-64.62	-71.9	-54.8
Deaths	kazakhstan	-42.17	-47.46	-35.49
Deaths	bermuda	-41.44	-48.74	-33.07
Deaths	maldives	-38.5	-63.41	-14.34
Deaths	greenland	-37.77	-47.63	-26.93
Deaths	syria	-36.87	-50.79	-20.14
Deaths	qatar	-35.36	-52.06	-16.3
Deaths	thailand	-34.67	-44.28	-21.84
Deaths	burundi	-32.75	-50.1	-8.45
Deaths	grenada	-32.3	-39.11	-25.42
Deaths	rwanda	-32.07	-54.08	-1.16
Deaths	switzerland	-31.69	-38.64	-24.96
Deaths	turkey	-29.14	-42.58	-13.92
Deaths	mongolia	-28.69	-39.83	-16.68
Deaths	cyprus	-26.9	-38.43	-15.11
Deaths	bahrain	-26.59	-40.31	-12.68
Deaths	ethiopia	-26.42	-55.54	15.42
Deaths	zambia	-25.46	-39.68	-3.06
Deaths	sweden	-25.39	-30.44	-20.59
Deaths	kuwait	-25.28	-35.22	-15.59
Deaths	usa	-23.86	-26.09	-21.37
Deaths	kyrgyzstan	-23.67	-33.29	-14
Deaths	saint lucia	-23.1	-30.43	-14.79
Deaths	australia	-23.01	-31.08	-15.42
Deaths	puerto rico	-23	-30.43	-14.5
Deaths	madagascar	-22.8	-40.86	-0.69
Deaths	jordan	-21.95	-43.08	0.79
Deaths	trinidad and tobago	-21.59	-35.62	-4.74
Deaths	cuba	-21.18	-29.52	-11.27
Deaths	comoros	-21.12	-41.32	3.14
Deaths	canada	-20.88	-27.33	-14.67
Deaths	niger	-20.54	-35.84	0.84
Deaths	ghana	-20.34	-36.2	4.02
Deaths	czech republic	-19.7	-26.13	-12.86
Deaths	singapore	-19.3	-28	-9.96
Deaths	venezuela	-18.91	-30.24	-4.3
Deaths	netherlands	-18.9	-24.75	-12.74
Deaths	palestine	-18.71	-39.64	5.23
Deaths	democratic republic of the congo	-18.69	-37.91	6.04
Deaths	liberia	-18.67	-34.76	3.45
Deaths	bangladesh	-17.6	-37.38	1.29
Deaths	central african republic	-17.58	-32.73	4.91
Deaths	france	-17.4	-24.35	-9.81
Deaths	norway	-16.83	-22.19	-12.53
Deaths	panama	-16.02	-24.15	-7.48
Deaths	angola	-14.7	-38.61	17.02
Deaths	andorra	-14.26	-30.95	6.38
Deaths	italy	-14.22	-21.49	-6.96
Deaths	denmark	-13.95	-21.59	-5.54
Deaths	colombia	-13.4	-22.8	-3.13
Deaths	barbados	-13.05	-22.81	-3.3
Deaths	haiti	-12.93	-35.24	14.93
Deaths	new zealand	-12.9	-20.3	-5.31
Deaths	finland	-12.89	-19.67	-6.01
Deaths	republic of congo	-12.68	-35.68	13.25
Deaths	gabon	-12.29	-28.56	7.22
Deaths	oman	-11.67	-33	17.82
Deaths	antigua and barbuda	-11.46	-20.52	-1.29
Deaths	hungary	-11.44	-18.16	-4.36
Deaths	ireland	-11.23	-20.71	-1.29
Deaths	togo	-10.6	-28.65	10.93
Deaths	afghanistan	-10.5	-34.69	55.84
Deaths	laos	-9.87	-34.33	25.3
Deaths	vietnam	-9.76	-25.75	11.09
Deaths	bahamas	-9.57	-19.32	0.28
Deaths	south sudan	-8.77	-36.31	41.7
Deaths	guinea-bissau	-8.48	-26.69	15.31
Deaths	djibouti	-8.31	-34.44	31.04
Deaths	uk	-8.16	-10.54	-5.88
Deaths	cameroon	-7.87	-25.96	11.74
Deaths	burkina faso	-7.83	-29.4	18.85
Deaths	united arab emirates	-7.52	-35.34	32.16
Deaths	spain	-7.46	-14.57	-0.41
Deaths	tanzania	-7.44	-29.03	26.67
Deaths	belgium	-6.77	-14.6	2.38
Deaths	guam	-6.09	-23.8	17.01
Deaths	mauritania	-5.88	-28.04	20.05
Deaths	mali	-5.76	-30.1	20.98
Deaths	sudan	-5.76	-30.05	20.96
Deaths	somalia	-5.73	-41.51	62.79
Deaths	eritrea	-5.18	-35.43	44.07
Deaths	myanmar	-5.11	-28.85	25.71
Deaths	malawi	-5.09	-30.03	59.11
Deaths	tunisia	-4.07	-24.8	25.64
Deaths	iceland	-3.96	-13.4	5.81
Deaths	cambodia	-3.69	-25.32	25.83
Deaths	suriname	-3.44	-16.02	10.57
Deaths	luxembourg	-2.53	-15.6	12.77
Deaths	argentina	-2.41	-12.37	9.09
Deaths	yemen	-2.24	-30.07	47.5
Deaths	sierra leone	-2.03	-22.03	30.5
Deaths	benin	-1.78	-23.67	24.73
Deaths	guyana	-1.24	-13.91	13.08
Deaths	greece	-1.15	-9.1	7.03
Deaths	chile	-1.14	-11.82	11.99
Deaths	equatorial guinea	-0.83	-51.91	52.83
Deaths	virgin islands, u.s.	-0.73	-15.59	15.04
Deaths	nigeria	-0.42	-31.35	52.06
Deaths	costa rica	-0.07	-10.11	11.75
Deaths	macedonia	-0.02	-12.44	13.63
Deaths	senegal	0.07	-18.62	22.77
Deaths	albania	0.13	-19.91	21.89
Deaths	brazil	0.58	-3.11	4.21
Deaths	peru	0.73	-14.84	20.48
Deaths	montenegro	0.95	-11.8	14.62
Deaths	guinea	1.15	-17.06	27.23
Deaths	micronesia	1.19	-22.24	32.15
Deaths	algeria	1.41	-12.25	19.19
Deaths	samoa	1.63	-18.34	24.8
Deaths	japan	1.69	-2.74	6.19
Deaths	solomon islands	1.88	-17.23	27.67
Deaths	namibia	2.17	-19.24	29.22
Deaths	swaziland	2.69	-22.49	33.95
Deaths	tajikistan	2.81	-10.5	18.06
Deaths	malta	3.13	-6.05	13.91
Deaths	germany	3.15	-7.99	14.59
Deaths	south africa	3.15	-7.52	14.21
Deaths	saint vincent and the grenadines	3.72	-7.35	16.46
Deaths	israel	3.87	-4.28	12.86
Deaths	uganda	3.92	-15.64	27.11
Deaths	mozambique	4.51	-19.24	40.51
Deaths	north korea	4.69	-18.14	34.83
Deaths	botswana	4.82	-19.04	38.4
Deaths	libya	4.98	-18.21	44.37
Deaths	papua new guinea	5.29	-11.68	26.25
Deaths	malaysia	5.32	-14.58	42.78
Deaths	austria	6.04	-2.27	15.2
Deaths	bolivia	6.59	-20.6	35.13
Deaths	moldova	7.04	-2.31	17.52
Deaths	brunei	7.31	-7.33	24.08
Deaths	morocco	8.16	-14.18	39.79
Deaths	bhutan	8.62	-21.89	45.09
Deaths	nicaragua	8.72	-7.05	27.2
Deaths	northern mariana islands	9.14	-10.19	31.95
Deaths	tonga	9.2	-10.66	33.57
Deaths	dominica	9.66	-0.97	21.55
Deaths	chad	9.98	-10.97	35.88
Deaths	ivory coast	10.11	-11.62	37.71
Deaths	kiribati	10.34	-8.84	30.34
Deaths	uruguay	11.23	-1.48	25.62
Deaths	belize	12.31	-1.92	26.92
Deaths	timor-leste	12.8	-18.95	52.32
Deaths	indonesia	14.21	2.82	27.43
Deaths	egypt	14.28	-6.21	40.68
Deaths	serbia	14.65	0.74	32.05
Deaths	portugal	14.75	3.94	26.54
Deaths	china	14.87	6.23	25.14
Deaths	vanuatu	15.93	-11.73	48.07
Deaths	armenia	17.17	2.39	33.74
Deaths	marshall islands	17.48	-2.31	42
Deaths	gambia	17.7	-5.58	46.08
Deaths	mexico	17.72	13.21	24.32
Deaths	american samoa	17.86	-3.67	43.53
Deaths	kenya	18.64	3.52	33.01
Deaths	sri lanka	19.32	-2.24	45.61
Deaths	sao tome and principe	19.42	-5.8	51.15
Deaths	russia	21.39	16.53	29.54
Deaths	iran	21.94	2.82	39.62
Deaths	taiwan	21.96	14.04	30.52
Deaths	poland	22.25	13.71	31.3
Deaths	croatia	22.33	12.34	32.74
Deaths	lebanon	22.6	1.82	49.28
Deaths	uzbekistan	22.77	0.54	54.35
Deaths	nepal	23.22	-10.61	59.22
Deaths	romania	23.56	15.52	32.76
Deaths	dominican republic	24.26	1.5	51.72
Deaths	estonia	24.62	7.23	43.43
Deaths	honduras	24.96	-4.88	56.21
Deaths	slovakia	25.4	11.25	40.27
Deaths	slovenia	27.11	15.77	39.52
Deaths	turkmenistan	27.63	10.61	45.2
Deaths	pakistan	27.88	3.74	61.53
Deaths	south korea	28.89	16.18	42
Deaths	lesotho	30.87	-3.47	80.21
Deaths	azerbaijan	31.8	7.18	61.19
Deaths	paraguay	31.9	7.15	65.81
Deaths	saudi arabia	32.86	-2.45	109.01
Deaths	india	33.65	18.24	48.43
Deaths	philippines	34.45	16.74	56.38
Deaths	cape verde	34.61	10.45	67.81
Deaths	bulgaria	36.18	25.27	48.07
Deaths	fiji	38.31	10.83	74.72
Deaths	guatemala	40.48	25.27	57.15
Deaths	mauritius	41	26.92	56.34
Deaths	belarus	41.93	27.7	58.04
Deaths	jamaica	42.07	16.38	79.04
Deaths	ecuador	42.17	27.8	57.72
Deaths	latvia	43.76	26.26	63.83
Deaths	bosnia and herzegovina	49.41	33.26	66.82
Deaths	ukraine	51.97	37.3	75.76
Deaths	seychelles	53.24	34.42	72.11
Deaths	el salvador	54.44	27.61	88.83
Deaths	zimbabwe	59.22	30.75	97.35
Deaths	lithuania	59.94	44.84	75.43
Deaths	georgia	104.74	81.88	131.86
Deaths	western sahara	NA	NA	NA
